# Supplementary material for: SciLite: a platform for displaying text-mined annotations as a means to link research articles with biological data
Source: Wellcome Open Res. 2017 Jul 10;1:25. Originally published 2016 Dec 12. [Version 2] doi: 10.12688/wellcomeopenres.10210.2 (PMC5527546; doi:10.12688/wellcomeopenres.10210.2)
Supplement: Supplementary file 1 [file wellcomeopenres-1-13087-s0000.tgz]

Archive with 1 entries (1 files):
- 6b1601c6-52b2-4856-a0c1-b127fe7eb5cb.pdf
